# Supplementary material for: Optical coherence tomography is a useful tool in the differentiation between true edema and pseudoedema of the optic disc
Source: PLoS One. 2018 Nov 29;13(11):e0208145. doi: 10.1371/journal.pone.0208145 (PMC6264818; doi:10.1371/journal.pone.0208145)
Supplement: S1 Table — (XLS) [file pone.0208145.s001.xls]

## Sheet: Foglio1
group	Average RNFL thickness	Temporal RNFL thickness	Superior RNFL thickness	Nasal RNFL thickness	Inferior RNFL thickness
0	121	84	137	92	173
0	118	61	167	91	153
0	110	68	131	85	153
0	112	60	159	74	157
0	118	74	135	97	166				code 0 = controls
0	113	76	135	95	145				code 1= ODE
0	96	67	111	73	133				code 2 = PODE
0	85	60	95	69	114
0	97	82	124	63	119
0	96	60	114	85	125
0	103	73	119	77	142
0	104	66	131	88	128
0	101	74	130	61	139
0	105	71	126	85	139
0	92	60	118	75	116
0	92	45	105	97	121
0	108	87	132	88	124
0	99	54	150	73	119
0	98	79	133	66	116
0	97	83	111	73	122
0	101	68	133	71	134
0	93	70	112	63	125
0	90	69	109	66	116
0	88	64	107	60	119
0	94	84	120	62	113
0	94	61	107	86	121
0	82	59	93	56	119
0	91	53	135	64	113
0	77	59	100	60	87
0	97	71	135	63	119
0	97	70	111	70	136
0	105	74	123	87	135
0	82	64	102	58	103
0	93	68	126	60	116
0	94	72	123	61	120
0	109	78	131	90	137
0	94	58	124	78	116
0	107	64	120	98	148
0	109	82	126	89	139
0	92	68	105	68	129
0	87	64	109	60	117
0	93	69	106	77	121
0	82	68	100	67	94
0	92	55	127	68	118
0	102	66	116	80	147
0	83	54	108	56	113
0	94	73	112	67	124
0	102	56	143	66	143
0	102	71	144	71	121
0	97	64	120	64	138
0	88	66	109	66	112
0	103	68	127	76	140
0	98	61	124	76	130
0	82	52	107	63	108
0	97	71	110	69	137
0	81	67	109	61	86
0	93	73	108	70	120
0	93	60	117	77	117
0	88	66	118	53	114
0	91	65	111	72	115
0	89	92	105	63	96
0	97	65	122	85	114
0	94	62	109	69	134
0	103	77	131	62	141
0	97	69	144	58	117
0	93	62	114	68	127
0	94	79	101	67	132
0	95	74	113	74	118
0	81	55	106	59	105
0	105	72	147	62	139
0	106	74	121	93	135
0	106	80	133	78	133
0	81	70	97	65	95
0	97	67	124	65	131
0	95	56	126	72	125
0	91	62	111	68	124
0	107	84	126	71	149
0	101	68	116	83	137
0	90	57	118	76	109
0	90	70	106	67	117
0	95	59	108	83	131
0	105	70	126	81	142
0	95	67	131	67	115
0	74	53	96	57	90
0	98	68	123	74	129
0	78	62	100	53	96
0	92	63	110	67	127
0	106	74	123	80	149
0	94	74	112	75	114
0	107	66	141	79	144
0	98	55	137	82	117
0	85	68	102	66	106
0	95	56	123	75	127
0	72	69	77	46	97
0	87	63	94	75	118
0	93	74	122	66	112
0	86	73	98	64	109
0	96	58	135	72	119
0	90	61	110	65	125
0	103	69	119	82	143
0	96	69	102	81	130
0	88	63	108	64	115
0	90	54	119	67	119
0	73	58	87	62	85
0	94	69	119	73	114
0	91	49	130	66	119
0	65	53	70	47	91
0	86	70	107	62	104
0	83	61	111	60	99
0	84	53	95	66	121
0	83	46	91	67	127
0	103	57	123	93	141
0	97	60	117	69	144
0	101	64	116	90	133
0	86	61	110	67	106
0	101	66	128	80	130
0	79	60	104	56	95
0	93	57	125	74	116
0	100	66	116	76	142
0	90	56	111	81	114
0	87	57	115	64	113
0	78	44	100	64	104
0	96	70	114	133	66
0	95	67	101	87	126
0	148	89	177	130	197
0	127	82	152	84	188
0	119	78	140	94	162
0	111	64	115	99	165
0	100	41	127	80	151
0	111	79	137	86	140
0	114	81	124	110	139
0	89	65	113	63	115
0	96	61	135	68	121
0	105	84	126	69	142
0	91	65	115	70	115
0	96	51	138	81	114
0	108	81	142	72	140
0	96	62	125	71	126
0	92	70	101	69	129
0	89	65	109	62	120
0	96	61	129	71	126
0	80	65	102	53	99
0	99	59	136	66	135
0	95	59	124	74	121
0	91	58	126	73	107
0	89	57	125	62	109
0	109	72	151	74	141
0	94	73	122	77	105
0	93	75	106	56	135
0	97	58	120	76	134
0	93	57	129	71	113
0	93	63	101	71	138
0	100	60	136	78	125
0	87	60	109	60	121
0	85	64	113	57	105
0	90	49	114	85	111
0	98	104	105	65	119
0	92	62	116	66	125
0	94	62	128	75	111
0	83	57	112	52	111
0	98	66	129	86	110
0	100	82	123	73	121
0	98	56	106	105	126
0	102	60	142	73	133
0	95	63	126	75	118
0	106	79	147	67	131
0	98	60	118	71	141
0	104	73	125	85	135
0	83	60	106	64	100
0	91	61	113	72	119
0	93	82	128	65	98
0	91	73	113	73	121
0	104	77	120	88	130
0	90	61	100	71	130
0	92	48	111	85	124
0	86	59	113	72	101
0	91	71	106	61	125
0	99	58	130	72	136
0	88	50	117	60	127
0	79	61	86	57	111
0	97	72	118	63	136
0	87	63	98	70	117
0	92	55	122	76	115
0	75	46	89	67	99
0	86	46	101	85	113
0	88	57	119	59	118
0	68	44	87	61	79
0	88	55	109	78	111
0	98	67	110	82	135
0	85	67	97	63	114
0	105	65	137	76	143
0	74	60	81	56	101
0	92	47	114	81	126
0	102	66	122	83	136
0	88	53	123	65	110
0	82	60	103	62	104
0	82	56	92	67	112
0	98	72	129	70	120
0	83	40	111	78	103
0	107	60	140	96	134
0	98	63	125	71	132
0	96	54	116	90	123
0	84	44	105	75	111
0	90	62	125	58	116
0	97	63	127	77	119
0	85	51	104	72	112
0	81	45	94	71	115
0	100	72	122	72	133
2	90	86	102	68	102
2	85	73	101	66	101
2	96	103	98	77	107
2	100		143		131
2	206	146	226	137	313
2	108	78	91	74	189
2	86	83	98	60	103
2	104	116	110	69	122
2	93	70	142	57	102
2	97	69	123	61	135
2	93	79	132	58	105
2	105	84	138	63	137
2	87	88	73	70	116
2	102	54	131	91	130
2	104	56	202	54	103
2	72	64	70	50	106
2	99	79	108	93	115
2	113	65	139	84	165
2	72	63	21	64	139
2	93	55	110	80	127
2	132	161	188	23	156
2	74	68	47	69	110
2	126	50	207	118	128
2	76	54	94	65	90
2	130	81	156	107	176
2	135	78	135	105	224
2	79	73	69	53	119
2	120	72	154	81	172
2	62	27	70	58	95
2	78	32	114	65	99
2	108	60	128	96	146
2	79	47	98	67	105
2	88	59	122	71	99
2	86	73	89	52	130
2	109	68	173	66	130
2	84	70	117	61	87
2	86		107		114
2	115		146		186
2	120	94	198	59	128
2	61	41	76	66	60
2	36	37	57	51
2	133	62	195	103	171
2	117	88	147	72	161
2	74	60	91	61	85
2	80	56	75	75	115
2	84	56	93	85	103
2	136	58	199	100	189
2	131	67	182	126	149
2	110	80	118	95	146
2	111	64	116	89	175
2	105	42	146	98	133
2	107	62	122	94	150
2	92	67	119	55	127
2	84	62	70	75	126
2	94	61	101	75	139
2	100	73	131	66	132
2	107	85	131	77	135
2	82	75	69	79	103
2	80	69	84	73	93
2	95	74	114	78	112
1	133	91	165	91	184
1	213	140	340	177	193
1	95	51	144	76	108
1	101	64	168	69	102
1	244	164	206	308	299
1	145	155	137	109	180
1	162	85	267	105	189
1	264	96	257	302	401
1	118	54	103	88	227
1	126	152	111	89	149
1	160	51	278	137	173
1	289	242	292	234	388
1	203	218	254	89	250
1	78	56	101	51	104
1	133	106	128	57	240
1	72	28	90	29	139
1	92	63	118	79	105
1	153	105	210	101	197
1	111	72	151	87	132
1	143	54	242	145	131
1	88	103	64	71	113
1	205	142	206	119	354
1	270	115	354	241	369
1	211	112	240	144	345
1	166	84	238	98	245
1	103	82	110	62	158
1	183	76	285	158	212
1	323	271	333	234	455
1	208	73	304	170	287
1	236	191	239	189	325
1	161	10	304	109	121
1	275	171	338	194	397
1	259	245	258	117	416
1	175	198	201	100	203
1	111	52	85	68	239
1	197	100	142	162	381
1	144	63	177	144	192
1	129	66	60	105	285
1	81	58	107	58	101
1	197		240	316	233
1	389	330	432	262	532
1	413	418	519	232	482
1	261	105	344	186	410
1	267	237	248	115	468
1	306	157	621	240	206
1	251	207	392	145	260
1	407	80	356	591	602
1	422	192	613	425	457
1	180	118	176	99	328
1	429	381	533	310	493
1	269	141	282	206	448
1	426	342	557	317	489
1	159	146	11	175	302
1	117	73	148	82	165
1	107	71	115	158	84
1	176	60	223	152	269
1	165	66	218	131	245
1	99	53	140	70	132
1	96	87	116	59	122
1	92	65	114	52	139
1	104	72	122	70	151
1	102	95	149	77	85
1	113	44	110	96	203
1	100	94	143	57	107
1	196	85	73	184	443
1	103	65	137	61	151
1	96	53	120	70	142
1	133	108	169	92	169
1	265	344	303	129	284
1	213	99	282	212	259
1	223	88	336	230	239
1	75	34	134	24	108
1	99	27	198	80	91
1	116	134	282	46
1	138	114	168	88	183
1	115	61	149	91	158
1	94	101	71	41	165
1	176	148	209	101	245
1	277	123	397	279	310
1	120	75	113	90	201
1	100	68	86	72	175
1	82	61	91	52	126
1	119	73	138	114	163
1	233	175	232	211	313
1	102	85	114	79	130
1	26	19	86
1	78	59	113	53	86
1	75	60	90	54	97
1	120	128	130	77	134
1	88	58	124	55	115
1	111	89	135	63	156
1	116	100	147	85	132
1	71	15	69	117	82
1	129	162	135	73	146
1	87	67	103	54	124
